# Supplementary material for: Manganese Uptake by A549 Cells is Mediated by Both ZIP8 and ZIP14
Source: Nutrients. 2019 Jun 28;11(7):1473. doi: 10.3390/nu11071473 (PMC6682971; doi:10.3390/nu11071473)
Supplement: Supplementary file 1 [file nutrients-11-01473-s001.zip]

Archive with 5 entries (4 files):
- Supporting information-With Track Change.docx
- __MACOSX/
- __MACOSX/._Supporting information-With Track Change.docx
- Supporting information.docx
- __MACOSX/._Supporting information.docx
